# Supplementary material for: Machine Learning Model for Predicting Postoperative Complications in Pediatric Simple Congenital Heart Disease with Right Vertical Infra-Axillary Incision
Source: J Cardiovasc Dev Dis. 2026 May 13;13(5):208. doi: 10.3390/jcdd13050208 (PMC13206820; doi:10.3390/jcdd13050208)
Supplement: Supplementary file 1 [file jcdd-13-00208-s001.zip]

Archive with 1 entries (1 files):
- supplementary tableS1.xlsx
