# Supplementary material for: Machine Learning Model for Predicting Postoperative Complications in Pediatric Simple Congenital Heart Disease with Right Vertical Infra-Axillary Incision
Source: J Cardiovasc Dev Dis. 2026 May 13;13(5):208. doi: 10.3390/jcdd13050208 (PMC13206820; doi:10.3390/jcdd13050208)
Supplement: Supplementary file 1 [file jcdd-13-00208-s001.zip › supplementary tableS1.xlsx]

## Sheet: Supplementary material 1
Supplementary Table S1: Clinical variables included in the machine learning model across training and test sets
Variable	train	test	p
No.	448	190
Day (mean(sd))	7.82 (3.48)	7.52 (3.18)	0.31
Group (%)			0.99
No.	325 (72.54%)	138 (72.63%)
Yes	123 (27.46%)	52 (27.37%)
WBC (mean(sd))	8.13 (2.43)	8.08 (2.58)	0.38
RBC (mean(sd))	4.82 (5.15)	4.58 (0.31)	0.72
HB (mean(sd))	124.96 (7.98)	125.53 (8.37)	0.48
PLT (mean(sd))	309.71 (82.11)	311.11 (78.4)	0.6
Neutrophils (mean(sd))	34.32 (23.25)	33.28 (13.42)	0.66
lymphocyte (mean(sd))	55.1 (23.28)	53.69 (14.89)	0.44
Total bilirubin (mean(sd))	7.71 (3.05)	8.47 (4.61)	0.089
Direct bilirubin (mean(sd))	2.65 (1.39)	3.03 (1.95)	0.043
ALT (mean(sd))	18.07 (10.78)	21.07 (14.56)	0.013
AST (mean(sd))	40.49 (16.86)	43.44 (20.46)	0.058
Albumin (mean(sd))	43.41 (3.02)	43.72 (3)	0.44
Globulin (mean(sd))	19.74 (3.7)	19.54 (3.68)	0.35
Scr (mean(sd))	29.38 (7.79)	28.95 (8.29)	0.35
Bun (mean(sd))	4.45 (1.06)	4.46 (0.92)	0.56
Uric acid (mean(sd))	258.36 (67.41)	264.19 (75.19)	0.91
K (mean(sd))	4.57 (0.38)	4.54 (0.38)	0.73
Ca (mean(sd))	2.43 (0.11)	2.43 (0.11)	0.76
Glomerular filtration rate (mean(sd))	196.04 (25.06)	197.41 (26.16)	0.53
APTT (mean(sd))	39.56 (4.11)	39.75 (3.7)	0.58
INR (mean(sd))	1.05 (0.1)	1.05 (0.1)	0.88
Abnormal urinalysis (%)			0.89
No	428 (95.54%)	182 (95.79%)
Yes	20 (4.46%)	8 (4.21%)
Abnormal stool routine (%)			0.73
No	446 (99.55%)	188 (98.95%)
Yes	2 (0.45%)	2 (1.05%)
Sex (%)			0.79
Female	236 (52.68%)	103 (54.21%)
Male	212 (47.32%)	87 (45.79%)
Age (mean(sd))	3.46 (2.87)	3.42 (3.05)	0.46
Weight (mean(sd))	16.21 (8.59)	16.38 (10.48)	0.7
Height (mean(sd))	98.65 (22.03)	98.26 (22.43)	0.55
BMI (mean(sd))	15.65 (2.19)	15.77 (2.24)	0.49
Diagnosis (%)			0.84
Ventricular septal defect	225 (50.22%)	93 (48.95%)
Atrial septal defect	223 (49.78%)	97 (51.05%)
Preoperative comorbidities (%)			0.91
Mitral regurgitation	12 (2.68%)	10 (5.26%)
Tricuspid regurgitation	95 (21.21%)	46 (24.21%)
Pulmonary valve stenosis	10 (2.23%)	2 (1.05%)
Pulmonary artery stenosis	2 (0.45%)	0 (0%)
Right ventricular stenosis	9 (2.01%)	7 (3.68%)
Left ventricular stenosis	2 (0.45%)	1 (0.53%)
Coronary sinus aneurysm	2 (0.45%)	1 (0.53%)
Aortic valve insufficiency	5 (1.12%)	4 (2.11%)
At least two complications	28 (6.25%)	9 (4.74%)
Type of defect (%)			0.46
VSD	145 (32.37%)	71 (37.37%)
ASD	187 (41.74%)	72 (37.89%)
Both	116 (25.89%)	47 (24.74%)
Defect size (mean(sd))	1.43 (1.49)	1.61 (1.86)	0.25
PAH (%)			0.62
No	408 (91.07%)	176 (92.63%)
Yes	40 (8.93%)	14 (7.37%)
EF (mean(sd))	65.34 (3.14)	65.15 (3.19)	0.62
Type of surgery (%)			0.77
One	332 (74.11%)	138 (72.63%)
Two	116 (25.89%)	52 (27.37%)
